# Supplementary material for: Genome-wide identification of the PYL gene family of tea plants (Camellia sinensis) revealed its expression profiles under different stress and tissues
Source: BMC Genomics. 2023 Jun 28;24:362. doi: 10.1186/s12864-023-09464-5 (PMC10304716; doi:10.1186/s12864-023-09464-5)
Supplement: Supplementary file 2 — Supplementary Material 2 [file 12864_2023_9464_MOESM2_ESM.xlsx]

## Sheet: Abiotic stress
Table S1 Transcriptome data information used in this study
Description	Accession number	Run number	Library Name	Bases	Platform	Layout	Length	Publications	Release date	Figure
hormone of methyl jasmonate treatment	PRJNA288922	SRR2191703	CK-1	5.5G	Illumina HiSeq 2000	PAIRED	100bp	Shi J, Ma C, Qi D, et al. Transcriptional responses and flavor volatiles biosynthesis in methyl jasmonate-treated tea leaves[J]. BMC Plant Biology, 2015, 15(1): 233-233.	2015.10.7	A
		SRR2191704	CK-2	5.4G
		SRR2191762	MEJA12h-1	7.3G
		SRR2191763	MEJA12h-2	4.9G
		SRR2191766	MEJA24h-1	4.8G
		SRR2191767	MEJA24h-2	7.1G
		SRR2191768	MEJA48h-1	4.0G
		SRR2191769	MEJA48h-2	3.9G
mechanical wounding	PRJNA295355	SRR2356517	mechanical wounding 0h	2.6G	Illumina HiSeq 2000	PAIRED	100bp	Not found	2016.9.11	B
		SRR2370953	mechanical wounding 3h	2.8G
		SRR2374197	mechanical wounding 6h	2.5G
		SRR2428921	mechanical wounding 12h	2.5G
		SRR2376417	mechanical wounding 24h	2.5G
the effects of light quality on secondary metabolism	PRJNA326551	SRR4279729	blue light-1	5.5G	Illumina HiSeq 2000	PAIRED	125bp	Not found	2016.9.22	C
		SRR4279730	blue light-2	6.1G
		SRR4279731	purple light-1	5.6G
		SRR4279732	purple light-2	6.1G
		SRR4279733	white light-1	5.5G
		SRR4279734	white light-2	5.2G
		SRR4279735	yellow light-1	4.8G
		SRR4279736	yellow light-2	5.1G
shading condition	PRJNA576575	SRR10382050	CK4h-1	5.9G	Illumina HiSeq 2500	PAIRED	150bp	Liu L , Li Y , She G , et al. Metabolite profiling and transcriptomic analyses reveal an essential role of UVR8-mediated signal transduction pathway in regulating flavonoid biosynthesis in tea plants (Camellia sinensis) in response to shading[J]. BMC Plant Biology, 2018, 18(1).	2020.2.14	D
		SRR10382049	CK4h-2	7.7G
		SRR10382048	CK4h-3	7.5G
		SRR10382075	CK8h-1	8.1G
		SRR10382074	CK8h-2	7.6G
		SRR10382073	CK8h-3	7.5G
		SRR10382056	CK2d-1	7.4G
		SRR10382052	CK2d-2	7.2G
		SRR10382051	CK2d-3	6.6G
		SRR10382047	CK8d-1	7.9G
		SRR10382077	CK8d-2	7.6G
		SRR10382076	CK8d-3	6.7G
		SRR10382072	CK14d-1	8.0G
		SRR10382071	CK14d-2	8.6G
		SRR10382070	CK14d-3	9.1G
		SRR10382065	ST4h-1	8.4G
		SRR10382064	ST4h-2	7.9G
		SRR10382063	ST4h-3	7.5G
		SRR10382059	ST8h-1	7.9G
		SRR10382058	ST8h-2	7.7G
		SRR10382057	ST8h-3	8.1G
		SRR10382069	ST2d-1	8.4G
		SRR10382068	ST2d-2	8.7G
		SRR10382066	ST2d-3	8.1G
		SRR10382062	ST8d-1	7.4G
		SRR10382061	ST8d-2	6.3G
		SRR10382060	ST8d-3	7.3G
		SRR10382055	ST14d-1	6.4G
		SRR10382054	ST14d-2	6.9G
		SRR10382053	ST14d-3	6.2G
		SRR10382079	before shading treatment-1	7.5G
		SRR10382078	before shading treatment-2	7.3G
		SRR10382067	before shading treatment-3	7.1G
UV-B treatment	PRJNA597433	SRR10768511	CK-1	8.1G	Illumina HiSeq 2500	PAIRED	150bp	Not found	2020.1.17	E
		SRR10768510	CK-2	7.9G
		SRR10768507	CK-3	6.9G
		SRR10768506	Uvb0.5h-1	7.8G
		SRR10768505	Uvb0.5h-2	7.0G
		SRR10768504	Uvb0.5h-3	7.5G
		SRR10768503	Uvb2h-1	7.8G
		SRR10768502	Uvb2h-2	7.9G
		SRR10768501	Uvb2h-3	7.7G
		SRR10768500	Uvb8h-1	8.0G
		SRR10768509	Uvb8h-2	7.6G
		SRR10768508	Uvb8h-3	6.9G
Acid rain	PRJNA575691	SRR10225089	CK-1	8.3G	Illumina HiSeq 4000	PAIRED	150bp	Not found	2019.10.03	F
		SRR10225088	CK-2	8.1G
		SRR10225087	CK-3	7.7G
		SRR10225086	SAR-1	9.8G
		SRR10225085	SAR-2	9.0G
		SRR10225090	SAR-3	9.8G
aluminum treatment	PRJNA517582	SRR8501263	R0-1	6.7G	Illumina HiSeq 2000	PAIRED	150bp	Not found	2019.1.29	G
		SRR8501264	R0-2	7.1G
		SRR8501265	R0-3	6.8G
		SRR8501266	R0.4-1	6.9G
		SRR8501259	R0.4-2	6.8G
		SRR8501260	R0.4-3	6.1G
		SRR8501261	R1-1	6.9G
		SRR8501262	R1-2	6.6G
		SRR8501257	R1-3	7.2G
		SRR8501258	R4-1	7.5G
		SRR8501255	R4-2	6.8G
		SRR8501256	R4-3	7.5G
salt stress	PRJNA387271	SRR5579876	CK-1	14.0G	Illumina HiSeq 2500	PAIRED	125bp	Wan S , Wang W , Zhou T , et al. Transcriptomic analysis reveals the molecular mechanisms of Camellia sinensis in response to salt stress[J]. PLANT GROWTH REGULATION, 2018.	2018.5.3	H
		SRR5579948	CK-2	16.3G
		SRR5580660	CK-3	9.8G
		SRR5580691	Salt-1	15.0G
		SRR5580694	Salt-2	10.5G
		SRR5580695	Salt-3	13.8G
fluorine treatment	PRJNA512448	SRR8382587	CK-1	8.0G	Illumina HiSeq 2500	PAIRED	150bp	Not found	2020.2.01	I
		SRR8382588	CK-2	8.1G
		SRR8382585	CK-3	6.9G
		SRR8382586	F-1	7.1G
		SRR8382589	F-2	8.0G
		SRR8382590	F-3	7.9G

## Sheet: Multiple stress
Table S1 Transcriptome data information used in this study
Description	Accession number	Run number	Library Name	Bases	Platform	Layout	Length	Publications	Release date	Figure 7
salinity stress and drought stress	PRJEB11522	ERR1100845	CK-0h	3.9G	Illumina HiSeq 2500	PAIRED	100bp	Zhang Q , Cai M , Yu X , et al. Transcriptome dynamics of Camellia sinensisin response to continuous salinity and drought stress[J]. Tree Genetics & Genomes, 2017, 13(4).	2015.12.28	A
		ERR1100842	CK-24h	2.9G
		ERR1100843	CK-48h	4.5G
		ERR1100844	CK-72h	2.9G
		ERR1100839	NaCl-24h	5.7G
		ERR1100840	NaCl-48h	4.7G
		ERR1100841	NaCl-72h	4.7G
		ERR1100836	PEG-24h	3.3G
		ERR1100837	PEG-48h	4.0G
		ERR1100838	PEG-72h	3.8G
cold and drought stress in single, and double combination	PRJNA347510	SRR4408349	CK-1	7.5G	Illumina HiSeq 2500	PAIRED	150bp	Zheng, C., Wang, Y., Ding, Z. & Zhao, L. Global Transcriptional Analysis Reveals the Complex Relationship between Tea Quality, Leaf Senescence and the Responses to Cold-Drought Combined Stress in Camellia sinensis. Frontiers in plant science 7, 1858 (2016)	2017.10.10	B
		SRR4408424	CK-2	8.1G
		SRR4408425	CK-3	6.6G
		SRR4408426	CT-1	6.8G
		SRR4408447	CT-2	6.0G
		SRR4408452	CT-3	6.9G
		SRR4408453	DT-1	7.6G
		SRR4408454	DT-2	9.1G
		SRR4408456	DT-3	7.6G
		SRR4408457	CD-1	7.3G
		SRR4408460	CD-2	6.7G
		SRR4408462	CD-3	7.5G

## Sheet: Biotic stress
Table S1 Transcriptome data information used in this study
Description	Accession number	Run number	Library Name	Bases	Platform	Layout	Length	Publications	Release date	Figure 8
gray blight disease	PRJNA564655	SRR10090393	CK1d-1	6.2G	Illumina HiSeq 4000	PAIRED	150bp	Not found	2020.1.9	A
		SRR10090392	CK1d-2	6.1G
		SRR10090381	CK1d-3	6.2G
		SRR10090370	CK4d-1	6.1G
		SRR10090359	CK4d-2	6.2G
		SRR10090348	CK4d-3	6.1G
		SRR10090337	CK7d-1	6.0G
		SRR10090334	CK7d-2	6.2G
		SRR10090333	CK7d-3	6.1G
		SRR10090332	CK10d-1	6.2G
		SRR10090391	CK10d-2	6.2G
		SRR10090390	CK10d-3	6.1G
		SRR10090389	CK13d-1	6.1G
		SRR10090388	CK13d-2	6.1G
		SRR10090387	CK13d-3	6.1G
		SRR10090386	Ps1d-1	6.2G
		SRR10090385	Ps1d-2	6.0G
		SRR10090384	Ps1d-3	6.1G
		SRR10090383	Ps4d-1	6.1G
		SRR10090382	Ps4d-2	6.0G
		SRR10090380	Ps4d-3	6.1G
		SRR10090379	Ps7d-1	6.2G
		SRR10090378	Ps7d-2	6.0G
		SRR10090377	Ps7d-3	6.2G
		SRR10090376	Ps10d-1	6.1G
		SRR10090375	Ps10d-2	6.1G
		SRR10090374	Ps10d-3	6.1G
		SRR10090373	Ps13d-1	6.1G
		SRR10090372	Ps13d-2	6.0G
		SRR10090371	Ps13d-3	6.1G
defense to anthracnose disease	PRJNA396805	SRR5986350	ZC108-0h-1	13.1G	Illumina HiSeq 2000	PAIRED	150bp	Wang L, Wang Y, Cao H, et al. Transcriptome Analysis of an Anthracnose-Resistant Tea Plant Cultivar Reveals Genes Associated with Resistance to Colletotrichum camelliae.[J]. PLOS ONE, 2016, 11(2).	2019.3.31	B
		SRR5986349	ZC108-0h-2	12.8G
		SRR5986343	ZC108-0h-3	16.1G
		SRR5986339	ZC108-24h-1	13.9G
		SRR5986340	ZC108-24h-2	14.1G
		SRR5986338	ZC108-24h-3	13.8G
		SRR5986342	ZC108-72h-1	15.1G
		SRR5986344	ZC108-72h-2	18.9G
		SRR5986354	ZC108-72h-3	17.1G
		SRR5986341	LJ43-0h-1	15.3G
		SRR5986352	LJ43-0h-2	13.9G
		SRR5986351	LJ43-0h-3	13.1G
		SRR5986337	LJ43-24h-1	14.2G
		SRR5986353	LJ43-24h-2	15.8G
		SRR5986348	LJ43-24h-3	16.0G
		SRR5986347	LJ43-72h-1	13.2G
		SRR5986346	LJ43-72h-2	14.5G
		SRR5986345	LJ43-72h-3	12.2G
blister blight disease	PRJNA306068	SRR3073816	24 h post inoculation in resistance tea	1.6G	Illumina Genome Analyzer IIx	PAIRED	72bp	Not found	2017.1.1	C
		SRR3073817	7 d post inoculation in resistance tea	1.7G
		SRR3073818	14 d post inoculation in resistance tea	1.5G
		SRR3073819	20 d post inoculation in resistance tea	1.3G
		SRR3073820	24 h post inoculation in susceptible tea	1.2G
		SRR3073821	7 d post inoculation in susceptible tea	1.3G
		SRR3073822	14 d h post inoculation in susceptible tea	1.3G
		SRR3073823	20 d post inoculation in susceptible tea	1.7G
tea plant leaf and root under Ectropis oblique attacking	PRJNA439206	SRR7758797	CKL-1	6.4G	Illumina HiSeq 4000	PAIRED	150bp	Wang Y N , Tang L , Hou Y , et al. Differential transcriptome analysis of leaves of tea plant (Camellia sinensis) provides comprehensive insights into the defense responses toEctropis obliqueattack using RNA-Seq[J]. Functional & Integrative Genomics, 2016, 16(4):383-398.	2019.9.27	D
		SRR7758798	CKL-2	6.9G
		SRR7758799	CKL-3	5.9G
		SRR7758800	EL-1	6.3G
		SRR7758793	EL-2	7.6G
		SRR7758796	EL-3	5.9G
		SRR7758803	CKR-1	7.3G
		SRR7758804	CKR-2	5.8G
		SRR7758794	CKR-3	5.9G
		SRR7758795	ER-1	5.9G
		SRR7758801	ER-2	6.0G
		SRR7758802	ER-3	5.9G
