# Supplementary material for: Genome-wide identification of the PYL gene family of tea plants (Camellia sinensis) revealed its expression profiles under different stress and tissues
Source: BMC Genomics. 2023 Jun 28;24:362. doi: 10.1186/s12864-023-09464-5 (PMC10304716; doi:10.1186/s12864-023-09464-5)
Supplement: Supplementary file 3 — Supplementary Material 3 [file 12864_2023_9464_MOESM3_ESM.xlsx]

## Sheet: Sheet2
Table S2. Primer sequence information used in RT-qPCR
Gene ID	Primer sequence	Amplified fragment (bp)	Melting temperature	GC content	Hairpin	Complementarity
CSS0030474.1F	CGGTGGTTGCCGTTGAGA	157	60.6	61.1	None	None
CSS0030474.1R	GGTGCTTTGATGTGCTTGAC		56.1	50	None
CSS0033624.1F	CACATAGACGCACCATCAG	224	52	52.6	None	None
CSS0033624.1R	CCTCCAACAACCCTAAAGC		54.7	52.6	None
CSS0015074.1F	TTGATTTGCTGGACGATGAC	174	56.5	45	None	None
CSS0015074.1R	CTTCCGTATTCCCTTCTGG		54.6	52.6	None
CSS0047042.1F	AGAGGCTTGATTTGCTGG	186	53	50	None	None
CSS0047042.1R	TGTCCGCTTCCGTATTCC		56.3	55.6	None
CSS0042494.1F	GGCTTCCAGCGACAACAA	194	57.3	55.6	None	None
CSS0042494.1R	CCCTTCAGGCACATCCAC		56	61.1	None
CSS0042074.1F	GAAGGGAACACTACAGACGA	275	52.1	50	None	None
CSS0042074.1R	CGAGCCACGAGCAGGATT		59	61.1	None
CSS0015228.1F	GACCCTCCATCAATCCAC	151	51.8	55.6	None	△G=-4.0
CSS0015228.1R	CTCGGCGATCTGAGCAAG		57.1	61.1	None
CSS0037798.1F	AATCATTACCGTCCATCCG	224	55.4	47.4	None	None
CSS0037798.1R	GTGCTAACCGACCAACTC		50.1	55.6	None
CSS0000610.1F	CAGGATTGTTGGTGGTGAT	192	52.9	47.4	None	None
CSS0000610.1R	GCCAGTGATTTGAGATTGC		53.3	47.4	None
CSS0040438.1F	TCATTGACGGAAGACCAG	211	51	50	None	None
CSS0040438.1R	TCCATCACATATCCCTATC		46.7	42.1	△G=1.1
GAPDH-F(CSS0050274.1)	TTGGCATCGTTGAGGGTCT	210	58.3	52.6	None	None
GAPDH-R(CSS0050274.1)	CAGTGGGAACACGGAAAGC		58.5	57.9	None
