# Supplementary material for: Genome-wide identification of the PYL gene family of tea plants (Camellia sinensis) revealed its expression profiles under different stress and tissues
Source: BMC Genomics. 2023 Jun 28;24:362. doi: 10.1186/s12864-023-09464-5 (PMC10304716; doi:10.1186/s12864-023-09464-5)
Supplement: Supplementary file 4 — Supplementary Material 4 [file 12864_2023_9464_MOESM4_ESM.xls]

## Sheet: Sheet1
Table S3.Sequence characteristics of PYL genes.
Gene ID	CDS(bp)	Number of amino acid	MW(kDa)	PI
CSS0030795.1	1146	381	41.83	6.28
CSS0040438.1	558	185	20.92	6.24
CSS0030474.1	558	185	20.92	6.24
CSS0047272.1	645	214	23.49	6.92
CSS0033624.1	561	186	20.66	5.45
CSS0015385.1	648	215	24.14	4.96
CSS0032309.1	648	215	24.14	4.96
CSS0015074.1	633	210	23.68	5.42
CSS0047042.1	633	210	23.68	5.42
CSS0042494.1	534	177	20.34	7.72
CSS0042074.1	534	177	20.28	7.01
CSS0050197.1	1146	381	41.94	6.43
CSS0027597.1	666	221	23.9	7.1
CSS0015228.1	666	221	23.9	7.68
CSS0037798.1	534	177	20.01	7.04
CSS0000610.1	561	186	21.13	6.24
CSS0014007.1	510	169	19.15	6.29
CSS0050155.1	507	168	18.87	6.99
CSS0019357.1	1140	379	41.7	7.12
CSS0007401.1	594	197	21.46	7.72
