# Supplementary material for: Genome-wide identification of the PYL gene family of tea plants (Camellia sinensis) revealed its expression profiles under different stress and tissues
Source: BMC Genomics. 2023 Jun 28;24:362. doi: 10.1186/s12864-023-09464-5 (PMC10304716; doi:10.1186/s12864-023-09464-5)
Supplement: Supplementary file 5 — Supplementary Material 5 [file 12864_2023_9464_MOESM5_ESM.xls]

## Sheet: Cis-acting regulatory elements
Table S4.Statistics of cis-acting elements and genome position information of PYL gene family members
Gene name	Position	cis-acting elements
CSS0000610.1	752	auxin-responsive element
CSS0007401.1	298	auxin-responsive element
CSS0019357.1	1973	auxin-responsive element
CSS0047272.1	1045	auxin-responsive element
CSS0050197.1	1255	auxin-responsive element
CSS0050197.1	1796	auxin-responsive element
W04g011249.1	113	auxin-responsive element
W04g011249.1	700	auxin-responsive element
CSS0007401.1	318	cis-acting element involved in defense and stress responsiveness
CSS0014007.1	171	cis-acting element involved in defense and stress responsiveness
CSS0027597.1	1652	cis-acting element involved in defense and stress responsiveness
CSS0030795.1	1833	cis-acting element involved in defense and stress responsiveness
CSS0033624.1	350	cis-acting element involved in defense and stress responsiveness
CSS0037798.1	1195	cis-acting element involved in defense and stress responsiveness
CSS0050155.1	136	cis-acting element involved in defense and stress responsiveness
CSS0050197.1	1385	cis-acting element involved in defense and stress responsiveness
W01g001987.1	1673	cis-acting element involved in defense and stress responsiveness
W07g017528.1	1102	cis-acting element involved in defense and stress responsiveness
W07g017528.1	1249	cis-acting element involved in defense and stress responsiveness
CSS0014007.1	1819	gibberellin-responsive element
CSS0030474.1	176	gibberellin-responsive element
CSS0040438.1	416	gibberellin-responsive element
CSS0042074.1	612	gibberellin-responsive element
CSS0050155.1	1816	gibberellin-responsive element
W01g000084.1	425	gibberellin-responsive element
W06g013673.1	1245	gibberellin-responsive element
W06g013673.1	1304	gibberellin-responsive element
CSS0007401.1	736	gibberellin-responsive element
CSS0015228.1	102	cis-acting element involved in low-temperature responsiveness
CSS0019357.1	1791	cis-acting element involved in low-temperature responsiveness
CSS0037798.1	175	cis-acting element involved in low-temperature responsiveness
CSS0042074.1	1490	cis-acting element involved in low-temperature responsiveness
CSS0047272.1	702	cis-acting element involved in low-temperature responsiveness
CSS0047272.1	1084	cis-acting element involved in low-temperature responsiveness
W13g027198.1	779	cis-acting element involved in low-temperature responsiveness
W13g027198.1	1807	cis-acting element involved in low-temperature responsiveness
CSS0014007.1	1059	cis-acting element involved in salicylic acid responsiveness
CSS0030795.1	594	cis-acting element involved in salicylic acid responsiveness
CSS0042074.1	1681	cis-acting element involved in salicylic acid responsiveness
CSS0050197.1	126	cis-acting element involved in salicylic acid responsiveness
W06g013673.1	1104	cis-acting element involved in salicylic acid responsiveness
W13g027198.1	1083	cis-acting element involved in salicylic acid responsiveness
CSS0007401.1	14	cis-acting element involved in the abscisic acid responsiveness
CSS0007401.1	226	cis-acting element involved in the abscisic acid responsiveness
CSS0007401.1	257	cis-acting element involved in the abscisic acid responsiveness
CSS0007401.1	485	cis-acting element involved in the abscisic acid responsiveness
CSS0007401.1	530	cis-acting element involved in the abscisic acid responsiveness
CSS0007401.1	630	cis-acting element involved in the abscisic acid responsiveness
CSS0007401.1	666	cis-acting element involved in the abscisic acid responsiveness
CSS0007401.1	668	cis-acting element involved in the abscisic acid responsiveness
CSS0007401.1	669	cis-acting element involved in the abscisic acid responsiveness
CSS0015074.1	228	cis-acting element involved in the abscisic acid responsiveness
CSS0015074.1	268	cis-acting element involved in the abscisic acid responsiveness
CSS0015385.1	1071	cis-acting element involved in the abscisic acid responsiveness
CSS0015385.1	1822	cis-acting element involved in the abscisic acid responsiveness
CSS0019357.1	223	cis-acting element involved in the abscisic acid responsiveness
CSS0019357.1	243	cis-acting element involved in the abscisic acid responsiveness
CSS0019357.1	1762	cis-acting element involved in the abscisic acid responsiveness
CSS0030474.1	412	cis-acting element involved in the abscisic acid responsiveness
CSS0032309.1	1068	cis-acting element involved in the abscisic acid responsiveness
CSS0032309.1	1822	cis-acting element involved in the abscisic acid responsiveness
CSS0037798.1	1884	cis-acting element involved in the abscisic acid responsiveness
CSS0040438.1	653	cis-acting element involved in the abscisic acid responsiveness
CSS0047042.1	258	cis-acting element involved in the abscisic acid responsiveness
CSS0047042.1	298	cis-acting element involved in the abscisic acid responsiveness
CSS0047042.1	1548	cis-acting element involved in the abscisic acid responsiveness
CSS0050155.1	1662	cis-acting element involved in the abscisic acid responsiveness
CSS0050197.1	251	cis-acting element involved in the abscisic acid responsiveness
W01g000084.1	662	cis-acting element involved in the abscisic acid responsiveness
W01g001242.1	659	cis-acting element involved in the abscisic acid responsiveness
W01g001242.1	1826	cis-acting element involved in the abscisic acid responsiveness
W01g003122.1	1884	cis-acting element involved in the abscisic acid responsiveness
W06g013922.1	724	cis-acting element involved in the abscisic acid responsiveness
W13g027198.1	232	cis-acting element involved in the abscisic acid responsiveness
W13g027198.1	252	cis-acting element involved in the abscisic acid responsiveness
W13g027198.1	784	cis-acting element involved in the abscisic acid responsiveness
W13g027198.1	1778	cis-acting element involved in the abscisic acid responsiveness
CSS0019357.1	1122	auxin-responsive element
CSS0047272.1	1447	auxin-responsive element
CSS0007401.1	255	cis-acting regulatory element involved in the MeJA-responsiveness
CSS0007401.1	255	cis-acting regulatory element involved in the MeJA-responsiveness
CSS0014007.1	1872	cis-acting regulatory element involved in the MeJA-responsiveness
CSS0014007.1	1872	cis-acting regulatory element involved in the MeJA-responsiveness
CSS0015074.1	523	cis-acting regulatory element involved in the MeJA-responsiveness
CSS0015074.1	526	cis-acting regulatory element involved in the MeJA-responsiveness
CSS0015074.1	1559	cis-acting regulatory element involved in the MeJA-responsiveness
CSS0015074.1	523	cis-acting regulatory element involved in the MeJA-responsiveness
CSS0015074.1	526	cis-acting regulatory element involved in the MeJA-responsiveness
CSS0015074.1	1559	cis-acting regulatory element involved in the MeJA-responsiveness
CSS0015228.1	905	cis-acting regulatory element involved in the MeJA-responsiveness
CSS0015228.1	960	cis-acting regulatory element involved in the MeJA-responsiveness
CSS0015228.1	1455	cis-acting regulatory element involved in the MeJA-responsiveness
CSS0015228.1	905	cis-acting regulatory element involved in the MeJA-responsiveness
CSS0015228.1	960	cis-acting regulatory element involved in the MeJA-responsiveness
CSS0015228.1	1455	cis-acting regulatory element involved in the MeJA-responsiveness
CSS0015385.1	1824	cis-acting regulatory element involved in the MeJA-responsiveness
CSS0015385.1	1824	cis-acting regulatory element involved in the MeJA-responsiveness
CSS0027597.1	958	cis-acting regulatory element involved in the MeJA-responsiveness
CSS0027597.1	1454	cis-acting regulatory element involved in the MeJA-responsiveness
CSS0027597.1	958	cis-acting regulatory element involved in the MeJA-responsiveness
CSS0027597.1	1454	cis-acting regulatory element involved in the MeJA-responsiveness
CSS0032309.1	1824	cis-acting regulatory element involved in the MeJA-responsiveness
CSS0032309.1	1824	cis-acting regulatory element involved in the MeJA-responsiveness
CSS0033624.1	591	cis-acting regulatory element involved in the MeJA-responsiveness
CSS0033624.1	892	cis-acting regulatory element involved in the MeJA-responsiveness
CSS0033624.1	591	cis-acting regulatory element involved in the MeJA-responsiveness
CSS0033624.1	892	cis-acting regulatory element involved in the MeJA-responsiveness
CSS0042074.1	176	cis-acting regulatory element involved in the MeJA-responsiveness
CSS0042074.1	176	cis-acting regulatory element involved in the MeJA-responsiveness
CSS0047042.1	553	cis-acting regulatory element involved in the MeJA-responsiveness
CSS0047042.1	556	cis-acting regulatory element involved in the MeJA-responsiveness
CSS0047042.1	1621	cis-acting regulatory element involved in the MeJA-responsiveness
CSS0047042.1	553	cis-acting regulatory element involved in the MeJA-responsiveness
CSS0047042.1	556	cis-acting regulatory element involved in the MeJA-responsiveness
CSS0047042.1	1621	cis-acting regulatory element involved in the MeJA-responsiveness
CSS0050155.1	1869	cis-acting regulatory element involved in the MeJA-responsiveness
CSS0050155.1	1869	cis-acting regulatory element involved in the MeJA-responsiveness
CSS0050197.1	1801	cis-acting regulatory element involved in the MeJA-responsiveness
CSS0050197.1	1801	cis-acting regulatory element involved in the MeJA-responsiveness
W01g001242.1	1033	cis-acting regulatory element involved in the MeJA-responsiveness
W01g001242.1	1828	cis-acting regulatory element involved in the MeJA-responsiveness
W01g001242.1	1033	cis-acting regulatory element involved in the MeJA-responsiveness
W01g001242.1	1828	cis-acting regulatory element involved in the MeJA-responsiveness
W01g001987.1	328	cis-acting regulatory element involved in the MeJA-responsiveness
W01g001987.1	328	cis-acting regulatory element involved in the MeJA-responsiveness
W03g006560.1	484	cis-acting regulatory element involved in the MeJA-responsiveness
W03g006560.1	1629	cis-acting regulatory element involved in the MeJA-responsiveness
W03g006560.1	484	cis-acting regulatory element involved in the MeJA-responsiveness
W03g006560.1	1629	cis-acting regulatory element involved in the MeJA-responsiveness
W04g011249.1	463	cis-acting regulatory element involved in the MeJA-responsiveness
W04g011249.1	463	cis-acting regulatory element involved in the MeJA-responsiveness
W06g013673.1	797	cis-acting regulatory element involved in the MeJA-responsiveness
W06g013673.1	1051	cis-acting regulatory element involved in the MeJA-responsiveness
W06g013673.1	797	cis-acting regulatory element involved in the MeJA-responsiveness
W06g013673.1	1051	cis-acting regulatory element involved in the MeJA-responsiveness
W10g021484.1	599	cis-acting regulatory element involved in the MeJA-responsiveness
W10g021484.1	904	cis-acting regulatory element involved in the MeJA-responsiveness
W10g021484.1	599	cis-acting regulatory element involved in the MeJA-responsiveness
W10g021484.1	904	cis-acting regulatory element involved in the MeJA-responsiveness
CSS0019357.1	581	gibberellin-responsive element
CSS0030795.1	1942	gibberellin-responsive element
CSS0030795.1	866	gibberellin-responsive element
CSS0050197.1	1947	gibberellin-responsive element
CSS0050197.1	398	gibberellin-responsive element
W01g001987.1	704	gibberellin-responsive element
W06g013673.1	1313	gibberellin-responsive element
W07g017528.1	1867	gibberellin-responsive element
W13g027198.1	581	gibberellin-responsive element
CSS0007401.1	598	MYB binding site involved in drought-inducibility
CSS0014007.1	513	MYB binding site involved in drought-inducibility
CSS0014007.1	578	MYB binding site involved in drought-inducibility
CSS0014007.1	1394	MYB binding site involved in drought-inducibility
CSS0050155.1	508	MYB binding site involved in drought-inducibility
CSS0050155.1	573	MYB binding site involved in drought-inducibility
W06g013673.1	253	MYB binding site involved in drought-inducibility
W06g013922.1	1061	MYB binding site involved in drought-inducibility
W07g017528.1	744	MYB binding site involved in drought-inducibility
W07g017528.1	1993	MYB binding site involved in drought-inducibility
CSS0014007.1	1607	MYBHv1 binding site
CSS0015228.1	502	MYBHv1 binding site
CSS0019357.1	642	MYBHv1 binding site
CSS0027597.1	760	MYBHv1 binding site
CSS0030474.1	1483	MYBHv1 binding site
CSS0030474.1	1966	MYBHv1 binding site
CSS0030795.1	877	MYBHv1 binding site
CSS0037798.1	88	MYBHv1 binding site
CSS0040438.1	1490	MYBHv1 binding site
CSS0040438.1	1956	MYBHv1 binding site
CSS0050197.1	409	MYBHv1 binding site
W01g000084.1	1495	MYBHv1 binding site
W01g000084.1	1952	MYBHv1 binding site
W13g027198.1	642	MYBHv1 binding site
CSS0042494.1	1121	wound-responsive element
W13g027198.1	1675	wound-responsive element

## Sheet: Position information of gene in
Table S4 Statistics of cis-acting elements and genome position information of PYL gene family members
Gena Name	Chr	Start	End
CSS0000610.1	Chr7	174923340	174926920
CSS0007401.1	Chr10	141454006	141454902
CSS0014007.1	Chr8	59101163	59101672
CSS0015074.1	Chr14	32708776	32709538
CSS0015228.1	Chr4	189065402	189066240
CSS0015385.1	Chr12	129949975	129950659
CSS0019357.1	Chr10	110934735	110941795
CSS0027597.1	Chr4	188583109	188583877
CSS0030474.1	Chr1	99051566	99053875
CSS0030795.1	Contig676	172094	176537
CSS0032309.1	Chr12	130366069	130366716
CSS0033624.1	Chr12	116168650	116169347
CSS0037798.1	Chr6	82554290	82558396
CSS0040438.1	Contig86	422081	424367
CSS0042074.1	Chr3	180059624	180063375
CSS0042494.1	Chr3	179588176	179591392
CSS0047042.1	Chr14	32798807	32799439
CSS0047272.1	Chr1	43258984	43259628
CSS0050155.1	Chr8	59727066	59727572
CSS0050197.1	Chr4	169472076	169476492
W01g000084.1	Chr1	11858242	11861185
W01g001242.1	Chr1	146520941	146522679
W01g001987.1	Chr1	216278600	216285769
W01g003122.1	Chr1	292769113	292772715
W03g006560.1	Chr3	40057391	40058800
W04g011249.1	Chr4	213191405	213195168
W06g013673.1	Chr6	56065516	56068930
W06g013922.1	Chr6	82541252	82542394
W07g017528.1	Chr7	189130334	189135240
W10g021484.1	Chr10	27492015	27492575
W13g027198.1	Chr13	99132833	99140904
