# Supplementary material for: Genome-wide identification of the PYL gene family of tea plants (Camellia sinensis) revealed its expression profiles under different stress and tissues
Source: BMC Genomics. 2023 Jun 28;24:362. doi: 10.1186/s12864-023-09464-5 (PMC10304716; doi:10.1186/s12864-023-09464-5)
Supplement: Supplementary file 6 — Supplementary Material 6 [file 12864_2023_9464_MOESM6_ESM.xls]

## Sheet: PRJNA288922
Table S5 Expression levels of PYL gene family members in different transcriptome
Geneid	CK	MEJA12h	MEJA24h	MEJA48h
CSS0037798.1	44.9854	21.276	23.3494	78.0809
CSS0000610.1	4.1043	3.62223	6.51744	4.30157
CSS0007401.1	0	0	0	0
CSS0014007.1	0	0	0	0
CSS0015074.1	8.05578	5.34719	5.49358	4.81803
CSS0015228.1	11.9339	7.68247	7.19011	16.8195
CSS0015385.1	0.599347	0.347085	0.386045	0.303801
CSS0019357.1	29.3262	34.2743	28.9796	37.5488
CSS0027597.1	27.7577	23.0299	22.872	35.5715
CSS0030474.1	11.2997	2.69034	2.19099	13.5474
CSS0030795.1	28.5659	19.7278	16.7506	40.4561
CSS0032309.1	0.632959	0.367507	0.401459	0.314721
CSS0033624.1	1.73857	7.02906	7.49243	0.385271
CSS0040438.1	10.8969	4.12774	3.42427	15.3543
CSS0042074.1	16.214	26.8826	28.153	17.7151
CSS0042494.1	17.9724	1.44422	0.947782	19.5314
CSS0047042.1	5.64029	3.38333	3.41458	3.80625
CSS0047272.1	0	0.020662	0.14584	0
CSS0050155.1	0	0	0	0
CSS0050197.1	7.21886	17.2724	14.2598	7.40669

## Sheet: PRJNA295355
Table S5 Expression levels of PYL gene family members in different transcriptome
Geneid	mechanical wounding 0h	mechanical wounding 3h	mechanical wounding 6h	mechanical wounding 12h	mechanical wounding 24h
CSS0037798.1	12.0735	24.4591	15.058	8.85627	22.3764
CSS0000610.1	6.52154	10.2146	10.6006	7.4546	10.3103
CSS0007401.1	0	0	0	0	0
CSS0014007.1	0	0	0	0	0
CSS0015074.1	1.59499	1.30047	6.03509	0.453761	2.16748
CSS0015228.1	0.872401	8.72471	3.58801	3.9871	5.17171
CSS0015385.1	0	1.15706	0.177782	0.462231	0.892089
CSS0019357.1	34.5327	39.2043	31.7437	32.5645	40.5528
CSS0027597.1	2.20796	13.7865	4.6593	4.26163	8.74206
CSS0030474.1	3.27393	9.60648	6.77154	4.83573	6.42725
CSS0030795.1	9.25626	16.4087	16.8501	10.1755	12.7799
CSS0032309.1	0	1.18412	0.188326	0.471142	0.897938
CSS0033624.1	6.33708	1.94778	1.28995	7.75131	2.38849
CSS0040438.1	9.10623	22.674	14.1205	12.8574	13.2333
CSS0042074.1	42.8387	40.0932	64.4308	50.5105	66.6712
CSS0042494.1	7.46992	6.03934	3.64377	7.31542	16.2433
CSS0047042.1	2.28349	1.47172	7.61959	0.546981	2.33813
CSS0047272.1	0	0.180924	0	0	0.250322
CSS0050155.1	0	0	0	0	0
CSS0050197.1	16.7143	24.5286	20.6626	14.9064	25.4111

## Sheet: PRJNA326551
Table S5 Expression levels of PYL gene family members in different transcriptome
Geneid	blue light	purple light	white light	yellow light
CSS0037798.1	16.3802	15.261	14.5735	16.8763
CSS0000610.1	1.70949	1.16207	0.839503	1.5035
CSS0007401.1	0	0	0	0
CSS0014007.1	0	0	0	0
CSS0015074.1	5.3378	5.22071	5.7339	4.5457
CSS0015228.1	2.76541	2.56416	4.42307	2.44135
CSS0015385.1	0.713626	0.698804	0.773491	0.571354
CSS0019357.1	31.9292	34.947	35.2422	34.1261
CSS0027597.1	15.1358	13.656	20.3367	11.9358
CSS0030474.1	2.22287	2.00799	1.40562	1.90345
CSS0030795.1	18.6019	18.2491	21.2504	18.9233
CSS0032309.1	0.739212	0.704622	0.828165	0.557334
CSS0033624.1	2.4141	2.635	3.17307	2.54596
CSS0040438.1	2.64119	3.01116	3.08499	2.57348
CSS0042074.1	21.3827	21.8261	20.8756	20.5896
CSS0042494.1	0.962552	0.587483	0	0.666145
CSS0047042.1	6.31619	5.58209	6.36144	5.21304
CSS0047272.1	0.0545045	0	0.0894965	0
CSS0050155.1	0	0	0	0
CSS0050197.1	22.6273	21.5816	28.0016	27.1049

## Sheet: PRJNA576575
Table S5 Expression levels of PYL gene family members in different transcriptome
Geneid	CK4h	CK8h	CK2d	CK8d	CK14d	ST4h	ST8h	ST2d	ST8d	ST14d	before shading treatment
CSS0037798.1	23.9343	23.241	26.6962	15.6728	14.2793	23.1452	21.1459	27.8065	25.3653	21.162	22.6839
CSS0000610.1	1.75475	2.05077	1.66394	1.4969	1.32698	2.00653	2.19494	2.26675	1.83653	2.75798	1.51145
CSS0007401.1	0	0	0	0	0	0	0	0	0	0	0
CSS0014007.1	0	0	0	0	0	0	0	0	0	0	0
CSS0015074.1	2.43047	3.12898	6.53443	5.28706	3.66243	3.4588	4.69815	3.06947	5.2669	6.39747	2.44815
CSS0015228.1	3.8367	6.57394	6.46683	8.64995	14.7549	3.7995	5.68032	7.37524	13	19.5878	3.99193
CSS0015385.1	0.577353	0.346251	0.78532	0.451454	0.339448	0.553181	0.519568	0.546389	0.641688	0.980981	0.485056
CSS0019357.1	40.5755	38.7312	35.6412	32.1095	31.6676	38.1671	37.4941	34.1259	31.2811	29.769	38.5403
CSS0027597.1	2.95901	3.95571	5.19393	8.00452	12.7327	2.15109	3.88364	5.98251	12.7547	17.7606	3.48217
CSS0030474.1	1.68479	2.05675	1.92157	1.49185	0.678511	2.17054	1.68434	1.46847	1.04045	0.241891	1.38596
CSS0030795.1	23.282	23.9468	23.184	21.2564	19.6771	23.5632	24.4427	22.369	21.171	21.4745	21.7768
CSS0032309.1	0.602593	0.34523	0.841093	0.431749	0.338948	0.54115	0.581014	0.596828	0.637662	0.977076	0.500924
CSS0033624.1	0.267144	0.133205	0.183282	0.252913	0.117686	0.210549	0.0583007	0.082015	0.25056	0.236287	0.149794
CSS0040438.1	4.64849	5.94652	6.42338	3.93532	5.20542	6.0655	4.95188	5.83171	5.79632	6.43606	4.80404
CSS0042074.1	18.2793	17.0868	18.7893	15.7614	13.3054	17.0243	17.4274	16.4886	16.8831	17.7342	14.544
CSS0042494.1	7.73515	9.6098	8.16289	7.06986	5.77438	8.77098	7.71974	7.86527	8.71442	8.53953	6.83862
CSS0047042.1	2.06092	4.16176	5.36281	3.67464	2.58286	2.70477	3.48076	5.4836	5.30821	4.68469	2.83144
CSS0047272.1	0.112754	0.046828	0.0314833	0	0.003212	0.0629407	0.0996387	0.037273	0.0809163	0.049919	0
CSS0050155.1	0	0	0	0	0	0	0	0	0	0	0
CSS0050197.1	5.69809	7.14357	4.67473	6.69654	6.40524	6.95209	3.57249	5.88997	10.9638	0.134166	9.93516

## Sheet: PRJNA597433
Table S5 Expression levels of PYL gene family members in different transcriptome
Geneid	CK	Uvb 0.5h	Uvb 2h	Uvb 8h
CSS0037798.1	89.5946	56.2402	28.7541	17.1151
CSS0000610.1	18.2919	19.919	15.8397	19.0069
CSS0007401.1	0	0	0	0
CSS0014007.1	0	0	0	0
CSS0015074.1	2.71282	2.55505	2.11074	1.91006
CSS0015228.1	1.80095	18.3893	21.2171	74.989
CSS0015385.1	0.214358	4.94817	5.1353	13.7493
CSS0019357.1	28.7158	35.5328	37.4615	53.2441
CSS0027597.1	5.43141	62.8576	73.8353	204.809
CSS0030474.1	13.1211	12.7669	19.5707	24.1102
CSS0030795.1	15.0754	17.5215	19.9164	26.053
CSS0032309.1	0.225848	5.03162	5.28384	14.0192
CSS0033624.1	6.46584	6.19952	5.83154	3.11728
CSS0040438.1	15.7261	20.2887	22.8384	30.2651
CSS0042074.1	52.4804	50.4105	58.197	60.7635
CSS0042494.1	10.3037	17.2598	4.98314	4.6276
CSS0047042.1	2.47165	2.71561	1.91447	1.88867
CSS0047272.1	1.70842	6.36925	5.13751	7.03398
CSS0050155.1	0	0	0	0
CSS0050197.1	20.13	26.3005	26.6212	40.4286

## Sheet: PRJNA575691
Table S5 Expression levels of PYL gene family members in different transcriptome
Geneid	CK	SAR
CSS0037798.1	85.4855	61.4864
CSS0000610.1	37.7016	25.9037
CSS0007401.1	0	0
CSS0014007.1	0	0
CSS0015074.1	1.40689	1.77601
CSS0015228.1	0.774633	0.834732
CSS0015385.1	0.0894613	0
CSS0019357.1	32.1002	37.9628
CSS0027597.1	4.4234	4.0094
CSS0030474.1	7.6043	4.73687
CSS0030795.1	8.97026	13.495
CSS0032309.1	0.0745947	0
CSS0033624.1	0.310399	0.218307
CSS0040438.1	24.8446	22.6862
CSS0042074.1	74.9291	81.7964
CSS0042494.1	1.84351	1.7394
CSS0047042.1	1.38209	1.94215
CSS0047272.1	1.32684	0.700728
CSS0050155.1	0	0
CSS0050197.1	2.09601	2.01185

## Sheet: PRJNA517582
Table S5 Expression levels of PYL gene family members in different transcriptome
Geneid	R0	R0.4	R1	R4
CSS0037798.1	29.6146	20.5908	21.15	11.5594
CSS0000610.1	106.819	111.778	134.623	118.499
CSS0007401.1	0	0	0	0
CSS0014007.1	0	0	0	0
CSS0015074.1	13.0592	7.98334	10.5103	7.55735
CSS0015228.1	6.67868	9.1324	8.79341	7.65631
CSS0015385.1	45.4027	56.557	69.2991	49.9925
CSS0019357.1	36.2742	42.2555	36.6617	42.1021
CSS0027597.1	20.1629	32.3068	32.5362	33.1975
CSS0030474.1	38.8898	49.0345	43.0693	38.3277
CSS0030795.1	18.5337	16.1197	18.1348	16.4053
CSS0032309.1	44.5036	55.8467	67.8916	49.8852
CSS0033624.1	0	0.049816	0.0400153	0
CSS0040438.1	44.7226	42.5826	46.2791	41.417
CSS0042074.1	97.2344	86.1681	92.4476	97.6066
CSS0042494.1	1.87823	20.4771	11.6314	10.5218
CSS0047042.1	9.87367	8.60617	8.59704	6.27208
CSS0047272.1	78.6496	98.8245	113.681	81.0825
CSS0050155.1	0	0	0	0
CSS0050197.1	7.41922	17.7529	23.5269	8.91032

## Sheet: PRJNA387271
Table S5 Expression levels of PYL gene family members in different transcriptome
Geneid	CK	Salt
CSS0037798.1	33.6491	64.9288
CSS0000610.1	1.40721	1.98891
CSS0007401.1	0	0
CSS0014007.1	0	0
CSS0015074.1	6.39243	4.26873
CSS0015228.1	0.128404	0.0294513
CSS0015385.1	0.071922	1.44093
CSS0019357.1	15.9663	19.3853
CSS0027597.1	0.89819	0.914687
CSS0030474.1	1.89269	2.92794
CSS0030795.1	10.1737	15.7266
CSS0032309.1	0.0756477	1.44456
CSS0033624.1	12.9253	3.88657
CSS0040438.1	4.24458	6.74192
CSS0042074.1	19.9149	36.6101
CSS0042494.1	0.053742	0.433452
CSS0047042.1	4.29883	2.64412
CSS0047272.1	0	0.222727
CSS0050155.1	0	0
CSS0050197.1	5.18385	2.51197

## Sheet: PRJNA512448
Table S5 Expression levels of PYL gene family members in different transcriptome
Geneid	CK	FT
CSS0037798.1	135.907	58.1119
CSS0000610.1	5.18671	4.25071
CSS0007401.1	0	0
CSS0014007.1	0	0
CSS0015074.1	0.838588	7.14723
CSS0015228.1	0.41196	1.97981
CSS0015385.1	0.0395843	0.195674
CSS0019357.1	59.7842	40.3544
CSS0027597.1	1.54068	11.6787
CSS0030474.1	0.520058	0.151625
CSS0030795.1	12.3833	14.6307
CSS0032309.1	0.0419003	0.185984
CSS0033624.1	1.50386	4.75617
CSS0040438.1	24.4476	14.1504
CSS0042074.1	43.8195	36.2903
CSS0042494.1	3.19024	2.37449
CSS0047042.1	0.756143	6.52869
CSS0047272.1	0.0491917	0.135289
CSS0050155.1	0	0
CSS0050197.1	16.4485	19.4549

## Sheet: PRJEB11522
Table S5 Expression levels of PYL gene family members in different transcriptome
Geneid	CK-0h	CK-24h	CK-48h	CK-72h	NaCl-24h	NaCl-48h	NaCl-72h	PEG-24h	PEG-48h	PEG-72h
CSS0037798.1	27.1193	14.6627	13.2634	24.0596	32.4079	60.3687	60.3687	64.7669	80.4005	162.742
CSS0000610.1	3.9866	5.07459	3.00256	5.4351	12.1764	11.494	11.494	4.85328	6.00012	5.48034
CSS0007401.1	0	0	0	0	0	0	0	0	0	0
CSS0014007.1	0	0	0	0	0	0	0	0	0	0
CSS0015074.1	0.497274	0.091496	0.131656	0	0.249895	0.078993	0.078993	0.04595	0.216313	0.169959
CSS0015228.1	3.75739	27.2875	17.395	3.13149	10.2658	9.87231	9.87231	1.51957	1.93437	1.93856
CSS0015385.1	0.282602	1.86926	0.892999	0.440548	2.95075	1.61595	1.61595	1.86365	0.95451	0.699513
CSS0019357.1	46.2257	25.2466	36.0972	44.1921	29.4159	37.3713	37.3713	49.4935	41.871	37.1747
CSS0027597.1	8.39828	43.3604	43.7107	7.80249	21.223	20.3011	20.3011	3.44173	2.73912	4.94927
CSS0030474.1	0.815243	0	0	0.349669	0.928934	0	0	0.388011	2.01294	1.19651
CSS0030795.1	14.4446	12.3075	13.7691	16.4713	17.6399	20.7127	20.7127	19.9173	17.0702	22.8236
CSS0032309.1	0.298842	1.94239	0.96648	0.497511	3.03626	1.64067	1.64067	2.0738	0.967586	0.720342
CSS0033624.1	1.43528	2.39889	2.40756	0.68374	0.631509	0.825003	0.825003	0.127719	0.058864	0
CSS0040438.1	7.06168	5.26723	5.31506	7.43867	11.1367	11.6203	11.6203	9.34884	13.3174	26.3145
CSS0042074.1	23.621	16.7669	16.4072	24.579	23.3347	32.2028	32.2028	25.7115	39.251	42.316
CSS0042494.1	1.13372	0	0	0	1.10595	1.14323	1.14323	0	2.21314	1.68861
CSS0047042.1	0.512515	0.084898	0.15927	0	0.289734	0.109457	0.109457	0.055386	0.23601	0.10684
CSS0047272.1	0.114888	2.83069	1.6458	0.972687	5.74261	4.11266	4.11266	2.22516	2.14177	1.08174
CSS0050155.1	0	0	0	0	0	0	0	0	0	0
CSS0050197.1	19.4452	14.0243	13.8855	19.9572	27.0938	23.6251	23.6251	29.3318	16.9132	24.2066

[truncated: 5 more sheets: PRJNA347510, PRJNA564655, PRJNA396805, PRJNA306068, PRJNA439206]
